# Supplementary material for: GCNCMI: A Graph Convolutional Neural Network Approach for Predicting circRNA-miRNA Interactions
Source: Front Genet. 2022 Aug 5;13:959701. doi: 10.3389/fgene.2022.959701 (PMC9389118; doi:10.3389/fgene.2022.959701)
Supplement: Supplementary file 1 [file DataSheet1.zip]

Archive with 35 entries (35 files):
- Frontiers-Harvard.bst
- Frontiers-Vancouver.bst
- FrontiersinHarvard.cls
- FrontiersinVancouver.cls
- frontiers.tex
- frontiers_SupplementaryMaterial.tex
- frontiers_suppmat.cls
- frontiersinFPHY_FAMS.cls
- test.bib
- YM-logo.eps
- YM-logo.pdf
- logo1.eps
- logo1.pdf
- logo2.eps
- logo2.pdf
- logos.eps
- logos.pdf
- aucCmpMethod1.eps
- bi_graph.eps
- depth.eps
- depth1-5.eps
- embedding.eps
- embedding256.eps
- embeddingPropagationLayers.eps
- fold-auc-333.eps
- GCNCMIModel.eps.eps
- independenttest2.eps
- radder.eps
- visulation2.eps
- fold-auc-333Curve.eps
- aucCmpMethod1-Curve.eps
- radar.eps
- fold-auc-333Curve.pdf
- aucCmpMethod.eps
- aucCmpMethod2.eps
