# Supplementary material for: GCNCMI: A Graph Convolutional Neural Network Approach for Predicting circRNA-miRNA Interactions
Source: Front Genet. 2022 Aug 5;13:959701. doi: 10.3389/fgene.2022.959701 (PMC9389118; doi:10.3389/fgene.2022.959701)
Supplement: Supplementary file 1 [file DataSheet1.zip › frontiers.tex]

%%%%%%%%%%%%%%%%%%%%%%%%%%%%%%%%%%%%%%%%%%%%%%%%%%%%%%%%%%%%%%%%%%%%%%%%%%%%%%%%%%%%%%%%%%%%%%%%%%%%%%%%%%%%%%%%%%%%%%%%%%%%%%%%%%%%%%%%%%%%%%%%%%%%%%%%%%%
% This is just an example/guide for you to refer to when submitting manuscripts to Frontiers, it is not mandatory to use Frontiers .cls files nor frontiers.tex  %
% This will only generate the Manuscript, the final article will be typeset by Frontiers after acceptance.   
%                                              %
%                                                                                                                                                         %
% When submitting your files, remember to upload this *tex file, the pdf generated with it, the *bib file (if bibliography is not within the *tex) and all the figures.
%%%%%%%%%%%%%%%%%%%%%%%%%%%%%%%%%%%%%%%%%%%%%%%%%%%%%%%%%%%%%%%%%%%%%%%%%%%%%%%%%%%%%%%%%%%%%%%%%%%%%%%%%%%%%%%%%%%%%%%%%%%%%%%%%%%%%%%%%%%%%%%%%%%%%%%%%%%

%%% Version 3.4 Generated 2018/06/15 %%%
%%% You will need to have the following packages installed: datetime, fmtcount, etoolbox, fcprefix, which are normally inlcuded in WinEdt. %%%
%%% In http://www.ctan.org/ you can find the packages and how to install them, if necessary. %%%
%%%  NB logo1.jpg is required in the path in order to correctly compile front page header %%%

\documentclass[utf8]{FrontiersinHarvard} % for articles in journals using the Harvard Referencing Style (Author-Date), for Frontiers Reference Styles by Journal: https://zendesk.frontiersin.org/hc/en-us/articles/360017860337-Frontiers-Reference-Styles-by-Journal
% \documentclass[utf8]{FrontiersinVancouver} % for articles in journals using the Vancouver Reference Style (Numbered), for Frontiers Reference Styles by Journal: https://zendesk.frontiersin.org/hc/en-us/articles/360017860337-Frontiers-Reference-Styles-by-Journal
% \documentclass[utf8]{frontiersinFPHY_FAMS} % Vancouver Reference Style (Numbered) for articles in the journals "Frontiers in Physics" and "Frontiers in Applied Mathematics and Statistics" 

%\setciteppstyle{square} % for articles in the journals "Frontiers in Physics" and "Frontiers in Applied Mathematics and Statistics" 
\usepackage{url,hyperref,lineno,microtype,subcaption}
\usepackage[onehalfspacing]{setspace}
\usepackage{dcolumn}
\usepackage{float}
\usepackage{tabularx}
\usepackage{array}
\usepackage{threeparttable}
\usepackage{graphicx}
\usepackage{color}
\usepackage[ruled,linesnumbered]{algorithm2e}
\usepackage{amsmath}
% \usepackage{algorithm}  
% \usepackage{algorithmicx}  
% \usepackage{algpseudocode}  

% \linenumbers


% Leave a blank line between paragraphs instead of using \\


\def\keyFont{\fontsize{8}{11}\helveticabold }
% \def\firstAuthorLast{Sample {et~al.}} %use et al only if is more than 1 author
\def\Authors{Jie He $^{1}$, Pei Xiao $^{1}$, Chunyu Chen $^{1}$, Zeqin Zhu $^{1}$, Jiaxuan Zhang $^{2}$ and Lei Deng $^{1*}$}
% Affiliations should be keyed to the author's name with superscript numbers and be listed as follows: Laboratory, Institute, Department, Organization, City, State abbreviation (USA, Canada, Australia), and Country (without detailed address information such as city zip codes or street names).
% If one of the authors has a change of address, list the new address below the correspondence details using a superscript symbol and use the same symbol to indicate the author in the author list.
\def\Address{$^{1}$ School of Computer Science and Engineering,Central South University,410075,Changsha,China \\$^{2}$ Department of electrical engineering,University of California San Diego,92093,La Jolla,United States}
% The Corresponding Author should be marked with an asterisk
% Provide the exact contact address (this time including street name and city zip code) and email of the corresponding author
% \def\corrAuthor{Corresponding Author}
% \def\corrEmail{leideng@csu.edu.cn}


\begin{document}
% \onecolumn
\firstpage{1}

\title[Running Title]{GCNCMI: A graph convolutional neural network approach for predicting circRNA-miRNA interactions} 

\author[\firstAuthorLast ]{\Authors} %This field will be automatically populated
\address{} %This field will be automatically populated
\correspondance{} %This field will be automatically populated

\extraAuth{}% If there are more than 1 corresponding author, comment this line and uncomment the next one.
% \extraAuth{corresponding Author2 \\ Laboratory X2, Institute X2, Department X2, Organization X2, Street X2, City X2 , State XX2 (only USA, Canada and Australia), Zip Code2, X2 Country X2, email2@uni2.edu}
\maketitle


\begin{abstract}
The interactions between circular RNAs (circRNAs) and microRNAs (miRNAs) have been shown to alter gene expression and regulate genes on diseases. Since traditional experimental methods are time-consuming and labor-intensive, most circRNA-miRNA interactions remain largely unknown. Developing computational approaches to large-scale explore the interactions between circRNAs and miRNAs can help bridge this gap. In this paper, we proposed a graph convolutional neural network-based approach named GCNCMI to predict the potential interactions between circRNAs and miRNAs. GCNCMI first mines the potential interactions of adjacent nodes in the graph convolutional neural network and then recursively propagates interaction information on the graph convolutional layers. Finally, it unites the embedded representations generated by each layer to make the final prediction. In the five-fold cross-validation, GCNCMI achieved the highest AUC of 0.9312 and the highest AUPR of 0.9412. In addition, the case studies of two miRNAs, hsa-miR-622 and hsa-miR-149-5p, showed that our model has a good effect on predicting circRNA-miRNA interactions. The code and data  are available at  \href{https://github.com/csuhjhjhj/GCNCMI}
{https://github.com/csuhjhjhj/GCNCMI}.


% \tiny
\keyFont{ \section{Keywords:} circRNA; miRNA; deep learning; graph convolution neural network} %All article types: you may provide up to 8 keywords; at least 5 are mandatory.
 
 
 
 
\end{abstract}


\section{Introduction}

Non-coding RNA (ncRNA) refers to various RNA molecules that won't translate into a protein. There has been much agreement through numerous studies that ncRNA has monumental biological functions though it only part a small fraction of the genomes. Since the discovery of RNA and ribosomal RNA in the 1950s, non-coding RNA that plays a biological role has been known for 60 years     \citep{palazzo2015non}. As well as their roles at the transcriptional and post-transcriptional levels, ncRNA plays a critical role in epigenetic regulation of gene expression. The recent finding suggests that some of these RNAs are also involved in translation and splicing        \citep{gesteland2006rna,steitz2003rna,butcher2005towards}.


MicroRNA (miRNA) was discovered in 1993 by the Ambros and Ruvkun groups in Caenorhabditis elegans \citep{lee1993c} and brought a revolution to molecular biology. They are small single-stranded molecules that derive from transcripts' unique hairpin structures called pre-miRNA. Most miRNAs are transcribed from DNA sequences into primary miRNAs, then processed into precursor miRNAs and become mature miRNAs finally \citep{o2018overview,liu2021smalf}.
Furthermore, miRNAs have been found to regulate gene expression post-transcriptionally by affecting mRNA translation, implying that dysregulation of miRNAs may be associated with various diseases by affecting gene expression \citep{DavidPBartel2004MicroRNAsGB}. For instance, recent studies showed approximately 50\% of annotated human miRNAs are located in cancer-associated regions of the genome called fragile sites. This indicated that miRNA plays a crucial role in cancer progression \citep{GeorgeACalin2004HumanMG}.


Circular RNA  consists of large non-coding RNAs produced by a non-canonical splicing event called back splicing. They are ubiquitous in species ranging from viruses to mammals during post-transcriptional processes. Viroids are the first circRNA to be discovered, though they are not produced by a back splicing mechanism \citep{sanger1976viroids}. A few years later, most circRNAs are observed in the cytoplasm and some small fractions in the nucleus.
Circular forms of RNAs were observed or synthesized in diverse species such as viruses \citep{kos1986hepatitis}, prokaryotes \citep{ford1994synthesis}, unicellular eukaryotes \citep{grabowski1981intervening}, and mammals \citep{capel1993circular}. Most circRNA are expressed from known encoding proteins, composed of single or multiple exons. With the progress of high-throughput RNA-sequencing and bioinformatics tools, scientists have found the human transcriptome's general feature ubiquitous in many other metazoans.  

% More recent investigations found that the functions of circRNAs include being protein scaffolds or sponges of miRNA and being translated into polypeptides. \citep{chen2020expanding} \citep{xiao2020biogenesis}
A diverse set of circRNAs have been identified as having functions such as sponges, decoys, or translatable elements that alter gene or protein expression.
Biological functions of circRNAs have only been investigated for a small fraction, while most of which are proposed as miRNA sponges \citep{memczak2013circular,hansen2013natural,deng2022graph2mda}. Sponging up miRNA and interacting with RNA-binding proteins (RBP), circRNA plays many pathological functions like regulating miRNA activity. He et al. \citep{he2022involvement} performed circRNA microarray analysis and found its expression profile in diabetes. By acting as microRNA sponges for miR-7 (ciRS-7) and miR-124-3p and miR-338-3p (circHIPK3), ciRS-7 and circHIPK3 promote insulin secretion. circRNAs were identified in cancers, so it also proposed to play a crucial role in the intimation and development of tumors. \citep{soslau2018circular,ashwal2014circrna,dong2017increased}. Most studies focus on the role of circRNA in tumors. circRNA was described as oncogenes. Diverse cellular functions of circRNA suggest their potential for cancer treatment as biomarkers and therapeutic targets \citep{chen2018circular,li2019using}.


The interactions between circRNA and miRNA have been gradually discovered in recent years, and some related databases have been established. The CircR2Cancer database \citep{lan2020circr2cancer} contains 1439 interactions  between 1135 circRNAs and 82 cancers. In addition, the database also includes basic information such as detection methods and expression patterns of circRNAs. However, there are few datasets on direct circRNA-miRNA interactions. Moreover, the known interactions are only a tiny part. Discovering the interactions between circRNAs and miRNAs is beneficial to understanding the interactions between circRNA and miRNA and disease. Using biological experiments to verify the interactions between circRNA-miRNA is time-consuming and labor-intensive. Computational methods can be used to mine the interactions between circRNA-miRNA more effectively. Still, there is little work to predict the circRNA-miRNA interactions.

As far as we know, GCNCMI is the first method to predict the circRNA-miRNA interactions, but other methods in the field of bioinformatics are still worth reference. Many methods based on computational interactions have recently achieved good results in predicting microbe-disease interactions and ncRNA-disease interactions. AE-RF \citep{deepthi2021inferring} build an autoencoder to mine potential interaction features and then train a random forest model to predict circRNA-disease interactions. The DMFMDA  \citep{liu2020dmfmda} uses one-hot encoding of diseases and microorganisms to convert a vector representation in a low-dimensional space by embedding the propagation layer. The obtained vector representation is then input into a multi-layer neural network, and the parameters of the neural network are continuously optimized through Bayesian sorting to achieve accurate prediction. Deng et al. \citep{deng2020predicting} constructed a meta-pathway-based circRNA-disease feature vector. This vector representation combines multiple similarities such as circRNA similarity, disease similarity, etc. The prediction is finally achieved using a random forest classifier. KATZHMDA \citep{chen2017novel} predicts the interactions between unknown microbes and disease by the gaussian kernel similarity between known microbes and disease. NTSHMDA \citep{luo2018ntshmda} constructs a disease-microbe heterogeneity network based on the known similarity between microorganisms and diseases and assigns equal weights to known disease-microbe interactions according to the different contributions of diseases and microorganisms, which is conducive to reducing prediction error. Liu et al. \citep{dayun2021mgatmda} established a multi-component graph attention network, which first passed a decomposer to identify node-level feature vectors, then combined the feature vectors to obtain a unified embedding vector, which was finally input into a fully connected network to predict microorganisms unknown interactions with the disease. SDLDA \citep{zeng2020sdlda} extract the linear and nonlinear interactions between lncRNA and diseases through singular value decomposition and neural network and finally unites the linear and nonlinear features into a new feature vector, which is input to the fully connected layer to realize prediction.

Although the above methods have achieved good prediction results, there are still some problems that will affect mining efficiency. Some existing association prediction methods rely on known similarities, but it is difficult to construct such similarities with the increasing number of miRNAs and circRNAs. There are far fewer known associations than unknown associations. Therefore, these methods are unsuitable when the circRNA and miRNA data increase. When the scale of data increases, how to mine the higher-order interactions of circRNA-miRNA is an urgent problem to be solved. In this paper, we construct a bipartite graph to describe the interaction information between circRNA and miRNA using known relationship pairs of them. Then we develop a graph convolutional network method to mine the deep semantic information that carries collaborative signal in the bipartite graph. We propagate the information flow recursively over the graph structure and continuously aggregate the interactive information between nodes to refine the embedding of each node. Finally, We concatenate the embeddings generated by each layer to predict the relationship of unknown circRNA-miRNA pairs. Experimental results show that our GCNCMI model outperforms the other six state-of-the-art methods.

% \section{Article types}

% For requirements for a specific article type please refer to the Article Types on any Frontiers journal page. Please also refer to  \href{http://home.frontiersin.org/about/author-guidelines#Sections}{Author Guidelines} for further information on how to organize your manuscript in the required sections or their equivalents for your field

% For Original Research articles, please note that the Material and Methods section can be placed in any of the following ways: before Results, before Discussion or after Discussion.
\section{Materials and Methods}

\subsection{datasets}
{\color{}
\ We built the benchmark dataset from the circBank database
\citep{liu2019circbank}. circBank contains 140,790 circRNAs. Each circRNA collects information such as miRNA binding sites, protein-coding ability, etc. We removed redundant parts of the dataset and extracted 2,115 circRNAs and 821 miRNAs from the circBank database, including 9,589 known circRNA-miRNA interactions. It now can be downloaded on the website \url{http://www.circbank.cn/downloads.html.} In addition, we randomly selected 9589 unlabeled samples from the benchmark dataset. The detailed information can be seen in Table \ref{tab12}.
}


\begin{table}[htbp] 

\centering
\caption{The number of circRNAs, miRNAs, and circRNA-miRNA interactions included in the dataset.} 
\label{tab12}
\scalebox{0.75}{
			\begin{threeparttable}
\begin{tabular}{ccccccc}

\toprule
& \textbf{circRNA}	& \textbf{miRNA}	& \textbf{interactions}  &    \textbf{unlabled interactions} \\
\midrule
&2115	    &821	    &9589       &9589\\	    
\hline 
%  \textbf{Average}	&\textbf{0.9396}    &\textbf{0.9320}    &\textbf{0.8530}    &\textbf{0.9413}    &\textbf{0.8345}    &\textbf{0.8847}\\
% \botrule
\end{tabular}
\end{threeparttable}}

\end{table}


\subsection{Problem Description}
\ Our work aims to predict unknown relationships based on known circRNA and miRNA relationships. We use $U=\left\{u_{1}, u_{2} \ldots u_{n}\right\}$ and $V=\left\{v_{1}, v_{2}, \ldots, v_{m}\right\}$ to respectively represent the collection of n circRNAs and $\mathrm{m}$ miRNAs, and use the interaction  matrix $R \in \mathbb{R}^{n \times m}$ to represent the relationship between them. If the circRNA $u_{i}$ is related to miRNA $v_{j}$, then the $R_{i j}=1$, otherwise $R_{i j}=0$. It should be noted that $R_{i j}=0$  can only indicate that the two RNAs have not yet found a relationship, but may actually be related.
\subsection{Graph construction}
\ We use a bipartite graph $\mathrm{G}(\mathrm{U} \cup \mathrm{V}, \mathrm{E})$ constructed by the interaction  matrix $R \in \mathbb{R}^{n \times m} \mathrm{}$ to show the relationship between circRNAs and miRNAs, where $U, V$ are the vertex sets denoting the circRNAs and miRNAs, and $\mathrm{E}$ is the edge sets constructed from the association  matrix $R \in \mathbb{R}^{n \times m}$. This bipartite graph can be expanded into a complex interaction graph as shown in Figure \ref{fig:01}. This interaction graph contains the higher-order interaction information of circRNA and miRNA, from which we can mine deep semantic information that carry collaborative signal. For example, the path $u_{1}-v_{1}-u_{2}$ and $u_{1}-v_{2}-u_{2}$ indicate the behavior similarity between $u_{1}$ and $u_{2}$, as both circRNAs have interacted with $v_{1}$ and $v_{2}$. Then, the interaction between $u_{2}$ and $v_{3}$ suggests that $u_{1}$ and $v_{3}$ are likely to be related.


\begin{figure}[htbp]
\includegraphics[width=8 cm]{bi_graph.eps}
\begin{flushleft}
\caption{An illustration of the circRNA-miRNA association matrix (a), a bipartite graph (b), and an interaction graph (c).}
\label{fig:01}
\end{flushleft}
\end{figure}  
% \citep{2016Fast}
\subsection{GCNCMI}
\  To capture the deep interaction information embedded in the interaction graph, we model the high-order interaction information of circRNA-miRNA in the embedding function. We propagate the information flow recursively over the graph structure and continuously aggregate the information of neighboring nodes to refine the embedding representation of the nodes \citep{hamilton2017inductive,wang2019kgat,pmlr-v80-xu18c}. The architecture of our proposed GCNCMI model is shown in Figure \ref{fig:02}. There are three parts to the framework: (1) an embedding layer that offers initialized circRNA embeddings and miRNA embeddings from the input data; (2) multiple embedding propagation layers that refine the embeddings by aggregating higher-order interaction information; (3) the prediction layer that concatenates the embeddings from different propagation layers and outputs the prediction score of a circRNA-miRNA pair.


\begin{figure*}[htbp]
\centerline{\includegraphics[width=\linewidth]{GCNCMIModel.eps}}
\begin{flushleft}
\caption{An illustration of GCNCMI model architecture (the arrowed lines present the flow of information). Using GCNCMI to predict the relationship between circRNA u (green) and miRNA v (blue) mainly includes three steps: (1) In the embedding layer, we use input data to initialize circRNA embedding ($e_{u}^{0}$) and miRNA embedding ($e_{v}^{0}$); (2) In embedding propagation layers, the embeddings are continuously refined by recursively aggregating higher-order interaction information; (3) In the prediction layer, we concatenate the embeddings from different propagation layers and make the final prediction.} 
\label{fig:02}
\end{flushleft}
\end{figure*}  


\subsubsection{Embedding Layer}

\ We use the embedding vector $\mathbf{e}^k_{u_i} \in \mathbb{R}^s (\mathbf{e}^k_{v_i} \in \mathbb{R}^s)$ to describe the circRNA $u$ (miRNA $v$) in k-th layer, where $s$ is the embedding size. The initial state of circRNA embeddings and miRNA embeddings in embedding layer can be abstracted as :
\begin{equation}
\mathbf{E}^{0}_{u}=\left[\mathbf{e}^{0}_{u_{1}}, \mathbf{e}^{0}_{u 2}, \cdots, \mathbf{e}^{0}_{u_{n}}\right] \\
\end{equation}
\begin{equation}
    \mathbf{E}^{0}_{v}=\left[\mathbf{e}^{0}_{v_{1}}, \mathbf{e}^{0}_{v 2}, \cdots, \mathbf{e}^{0}_{v_{m}}\right]
\end{equation}
Where $\mathbf{E}^{0}_{u}$ is the initial embedding of circRNAs, and $\mathbf{E}^{0}_{v}$ is the initial embedding of miRNAs. The initial embedding will be continuously optimized and improved end-to-end, which will be mentioned in the next section.
% \begin{equation}
% \mathbf{E}=[\underbrace{\mathbf{e}_{u_{1}}, \cdots, \mathbf{e}_{u_{n}}}_{\text {circRNAs embeddings }}, \underbrace{\mathbf{e}_{v_{1}}, \cdots, \mathbf{e}_{v_{m}}}_{\text {miRNA embeddings }}]
% \end{equation}


% The initial embedding table will be continuously optimized and improved as the high-order  information is continuously propagated on the circRNAs-miRNAs interaction graph, which is an end-to-end fashion. In this way, the collaborative signal can be injected into the embedding more explicitly to obtain a more accurate interaction  prediction.

\subsubsection{Embedding Propagation Layers}
Next, we continuously aggregate the information of the node itself and its adjacent nodes to refine the embeddings of miRNAs and circRNAs. This is based on the GNN message-passing architecture \citep{hamilton2017inductive,pmlr-v80-xu18c}. During an embedding update, the message aggregated by each node consists of two parts: the messages from the neighbor nodes of the previous layer and the messages inherited from the node itself.

\begin{figure}[htbp]
\centering
\centerline{\includegraphics[width=8 cm]{embeddingPropagationLayers.eps}}
\begin{flushleft}
\caption{Illustration of message aggregation for circRNA u in $\mathrm{k}$-th embedding propagation layer, where the $e_{v}^{k-1}$ represents the embedding of the neighbor node v of u in (k-1)-th layer.}
\label{fig:03}
\end{flushleft}
\end{figure}

% \begin{figure*}[htb]
% \centerline{\includegraphics[width=13cm]{GCNCMIModel.pdf}}
% \begin{flushleft}
% \caption{Flowchart of GCNCMI. The green and blue nodes represent circRNA and miRNA, respectively. The representations of circRNA $u$ and miRNA $v$ are refined with multiple embedding propagation layers, and we concatenated all outputs to make the final prediction.} 
% \label{fig:02}
% \end{flushleft}
% \end{figure*} 


As shown in Figure \ref{fig:03}, in the k-th propagation layer, the embedding of circRNA $u$ can be recursively formulated as:

\begin{equation}
    e_{u}^{k}=\sigma\left(m(u, k)+\sum_{v \in N_{u}} m(u, v,k)\right)
\end{equation}


Where $e_{u}^{k}$ represents the embedding of circRNA obtained in the k-th embedding propagation layer, $\sigma(\cdot)$ is the activation function LeakyReLU \citep{nikolakopoulos2019recwalk}, $v$ denotes the neighbor nodes of $\mathrm{u}$, and $m(u, k)$ represent the messages delivered from the previous layer itself, while $m(u,v, k)$ representing the messages delivered by all neighbor nodes from the previous layer. The $m(u, k)$ and $m(u, v,k)$ can be formulated as follows:
\begin{equation}
\begin{gathered}
m(u, k)=W_{1}^{k} e_{u}^{k-1} 
\end{gathered}    
\end{equation}
\begin{equation}
\begin{gathered}
m(u, v, k)=\frac{W_{1}^{k} e_{v}^{k-1}+W_{2}^{k}\left(e_{v}^{k-1} \odot e_{u}^{k-1}\right)}{\sqrt{N(u) \| N(v) \mid}}
\end{gathered}    
\end{equation}

Where $\mathbf{W}_{1}^{k}, \mathbf{W}_{2}^{k}\in \mathbb{R}^{d_{k} \times d_{k-1}}$ are the trainable transformation matrices used to extract propagation information, and $d_{k}$ is the transformation size; $e_{u}^{k-1}$ is the circRNA embedding representation generated from the (k-1)-th propagation layer, which will further contribute its information to the circRNA embedding $u$ at layer $k$. We use the graph Laplacian norm $1 / \sqrt{\left|N_{u}\right|\left|N_{v}\right|}$ to control how much the propagating message decays as the path length increases, where $N(u)$ represent the first-hop neighbors of circRNA $u$ (miRNA $v$). In formula (4), we consider the self-connection of nodes, which can effectively retain the original feature information to avoid information variation when the number of layers increases. For the neighbor nodes of node $u$, we aggregate not only the information of node $v$ but also aggregate the interaction information between the $u$ and $v$. It is encoded via $e_{v}^{k-1} \odot e_{u}^{k-1}$, where $\odot$ is element-wise product operation. In this way, more information from similar nodes can be passed, which enhances the representation ability of the model and helps to improve the accuracy of prediction results. Formula (3,4,5) represent the calculation process of the embedding circRNA $u$ at the k-th layer. Analogously, the embedded representation of miRNA can be obtained.


\subsubsection{Model Prediction}
After multi-layer propagation, we can obtain multiple embedding representations of miRNAs and circRNAs. The embeddings obtained by different propagation layers contain different orders of interaction information, so they have different contributions to reflecting the relationship between circRNAs and miRNAs. Therefore, we concatenate all embeddings to express the final embedding. The following formula shows the final embedding representation of circRNA $u$ and miRNA $v$ through $\mathrm{
K}$ embedding propagation layers :
\begin{equation}
\mathbf{e}_{u}^{*}=\mathbf{e}_{u}^{0}\|{e}_{u}^{1}\|\cdots\| \mathbf{e}_{u}^{K}, \quad \mathbf{e}_{v}^{*}=\mathbf{e}_{v}^{0}\|{e}_{v}^{1}\|\cdots\| \mathbf{e}_{v}^{K}
\end{equation}

Where $\|$ denotes concatenation operation, this simple concatenation operation can makes our final embeddings contain richer semantic information without increasing the learning parameters. Finally, we perform an inner product operation on the final embedding to obtain the interaction prediction between circRNA $u$ and miRNA $v$ :
\begin{equation}
\hat{y}_{G C N C M I}(u, v)=\mathbf{e}_{u}^{*} \otimes \mathbf{e}_{v}^{*}    
\end{equation}

{\color{}
Algorithm 1 shows the pseudocode description for predicting the interaction between circRNA $u$ and miRNA $v$ using GCNCMI.}

\subsubsection{ Model Optimization}
Pointwise loss and pairwise loss are two common methods used to update model parameters \citep{2016Fast}. The pointwise learning emphasizes the loss between the predicted value $\hat{y}_{u v}$ and target value $y_{u v}$. Still, we prefer to address predicting the interactions between circRNA and miRNA from the perspective of ranking. Therefore, we choose pairwise loss optimization to update model parameters. Bayesian Personalized Ranking (BPR) is a matrix factorization-based pairwise loss function that is often used to optimize recommendation tasks similar to our prediction task \citep{2010Factorization}. Specifically, it can be formulated as follows:
\begin{equation}
    \min _{\Theta} \mathrm{L}=\sum_{(u, i, j) \in D}-\ln s\left(\hat{y}_{u i}-\hat{y}_{u j}\right)+\lambda\|\Theta\|_{2}^{2}
\end{equation}

where $s(\cdots)$ is the sigmoid function; $D=\{(u, i, j) \mid(u, i) \in \mathrm{R}^{+}$
\noindent $,(u, j) \in \mathrm{R}^{-}\}$ is the pairwise training sample containing positive samples $\mathrm{R}^{+}$(i.e.circRNA u has interacted with miRNA $v_{i}$ ) and negative samples $\mathrm{R}^{-}$(i.e.the interactions between circRNA u and miRNA $v_{j}$ is unknown). $\hat{y}_{u i}$ denotes the prediction score of u and $v_{i}$. $\hat{y}_{u j}$ denotes the prediction score of u and $v_{j}$. $\Theta=\left\{\mathbf{E},\left\{\mathbf{W}_{1}^{k}, \mathbf{W}_{2}^{k}\right\}_{k=1}^{K}\right\}$ represents all model parameters that will be trained. $\lambda$ is a parameter used to control the strength of $L_{2}$ regularization. We use Adam as the optimizer to update the model parameters. Additionally, we use message dropout and node dropout to avoid model overfitting during training. Message dropout means that we will drop the message in formula (3) with a certain probability during the propagation, while node dropout randomly drops a specific node and discards all its outgoing messages. Dropout operations can reduce the influence of specific RNAs, making the model more robust.


% \begin{minipage}{7cm}
\begin{algorithm}
    {\color{}
    \caption{GCNCMI algorithm to predict the interaction between circRNA $u$ and miRNA $v$}
    \label{alg:r2p}
    \KwIn{interaction  matrix $R \in \mathbb{R}^{n \times m}$; bipartite graph $\mathrm{G}(\mathrm{U} \cup \mathrm{V}, \mathrm{E})$; depth $K$; dimension $D$; weight matrices $\mathbf{W}_{1}^{k}, \mathbf{W}_{2}^{k},\forall k\in\{1, \ldots, K\}$; neighborhood function $N$; activation function LeakyReLU $\sigma$}
    \KwOut{interaction prediction between circRNA $u$ and miRNA $v$}
    
    Initialize Embeddings: \mathbf{E}^{0}=[\underbrace{\mathbf{e}^{0}_{u_{1}}, \cdots, \mathbf{e}^{0}_{u_{n}}}_{\text {circRNA embeddings }}, \underbrace{\mathbf{e}^{0}_{v_{1}}, \cdots, \mathbf{e}^{0}_{v_{m}}}_{\text {miRNA embeddings }}];
  
    \For{layer k = 1 to K}{
        \For{all node embeddings ${e}^{k}_{i} \in \mathbb{E}^{k}$  }{
            % $N(x) \leftarrow the\ $1-hop$ \ neighbors\  of\  node\  $x$ $\;
            $m(i, k)=W_{1}^{k} e_{i}^{k-1}$\;
            $m(i, j, k)=\frac{W_{1}^{k} e_{j}^{k-1}+W_{2}^{k}\left(e_{j}^{k-1} \odot e_{i}^{k-1}\right)}{\sqrt{N(i) \| N(j) \mid}}$\;
            $e_{i}^{k}\leftarrow \sigma\left(m(i, k)+\sum\limits_{j \in N_{i}} m(i, j, k)\right)$\;

        }
    
    }
    $\mathbf{e}_{u}^{*}\leftarrow\mathbf{e}_{u}^{0}\|{e}_{u}^{1}\|\cdots\| \mathbf{e}_{u}^{K}$\;
    $\mathbf{e}_{v}^{*}\leftarrow\mathbf{e}_{v}^{0}\|{e}_{v}^{1}\|\cdots\| \mathbf{e}_{v}^{K}$\;
    $\hat{y}_{G C N C M I}(u, v)\leftarrow \mathbf{e}_{u}^{*} \otimes \mathbf{e}_{v}^{*} $\;
     %\varphi_n\bm{W}\vec{y}_n
   
    return $\hat{y}_{G C N C M I}(u, v)$\;
    %\end{algorithmic}
    }
\end{algorithm}

% \end{minipage}


\section{Experiment}
\subsection{Experimental settings}


% To evaluate the performance of our model in predicting miRNA-circRNA interactions, we obtained 9,589 known miRNA-circRNA interactions from the circBank database. 
% Under the five-fold cross-validation architecture, one of them is selected as the test set each time, and the remaining four are used as the training set, and this cycle is repeated five times. Finally, the average value of the five test sets is calculated as the final result of our prediction.

{\color{}
To evaluate the performance of our model in predicting circRNA-miRNA interactions, we combined the known 9589 interactions used as positive samples, and 9589 unlabeled interactions were randomly selected from the benchmark dataset as negative samples. We performed five-fold cross-validation on the constructed dataset. The validated circRNA-miRNA interactions were randomly divided into five parts. Take each part as a positive sample and an equal number of unlabeled samples from the benchmark data as negative samples to form a test set. At the same time, perform the same operation on the remaining four parts to obtain a training set. This operation is performed until the loop is completed five times.}

To measure the performance of GCNCMI more comprehensively, we used AUC, AUPR, Recall, Accuracy (Acc), precision (Pre), and F1 Scores. The definitions of each indicator are as follows:

\begin{equation}
    Accuracy = \frac{TP+TN}{TP+TN+FP+FN}
\end{equation}
\begin{equation}
    Precision = \frac{TP}{TP+FP} 
\end{equation}
\begin{equation}
    Recall = \frac{TP}{TP+FN} 
\end{equation}
\begin{equation}
    F1 = \frac{2*Precision*Recall}{Precision+Recall} 
\end{equation}

Where $TP$ and $FP$ represent the number of correctly classified samples and the number of misclassified samples in known circRNA-miRNA interactions, respectively, $ TN$ represents the number of correctly predicted unrelated circRNA-miRNA interactions, and $FN$ represents the number of prediction errors in unrelated miRNA-circRNA interactions. $F1$ is a weighted average of model precision and  Recall.

\subsection{Cross-validation results}
We performed five-fold cross-validations to evaluate the performance of the GCNCMI model in predicting circRNA-miRNA interactions. The experimental results of the five-fold cross-validation are shown in Table \ref{tab1}. As shown in the table, the AUC of the five-fold cross-validations are: 0.9288, 0.9352, 0.9372, 0.9282, 0.9312. On the AUPR, the AUPR of the five-fold cross-validations are 0.9293, 0.9428, 0.9453, 0.9396, 0.9412, respectively. In addition, we also plotted the ROC curve of GCNCMI, as shown in Figure  \ref{fig:04}. The above experimental results show that GCNCMI has good performance in predicting unknown circRNA-miRNA interactions.


% \begin{table}[htbp] 
% % \centering
% \centering
% \caption{The five-fold cross-validation results of GCNCMI.\label{tab1}}

% % \newcolumntype{C}{>{\centering\arraybackslash}X}
% \begin{tabularx}{.45\textwidth}{ccccccc}
% \toprule
% \textbf{No.}	& \textbf{AUPR}	& \textbf{AUC}   & \textbf{Acc.}  & \textbf{P.}  & \textbf{R.}  & \textbf{F1} \\
% \hline
% 1   &0.9293	    &0.9288	    &0.8508	    &0.9390	    &0.8289	    &0.8805\\
% 2   &0.9428	    &0.9352	    &0.8531	    &0.9424	    &0.8440	    &0.8905\\
% 3   &0.9453	    &0.9372	    &0.8578	    &0.9450	    &0.8357	    &0.8870\\
% 4   &0.9396    &0.9282	    &0.8532	    &0.9392	    &0.8341	    &0.8835\\
% 5   &0.9412	    &0.9312	    &0.8503	    &0.9408	    &0.8298     &0.8818\\
%  \hline
%  \textbf{Average}	&\textbf{0.9396}    &\textbf{0.9320}    &\textbf{0.8530}    &\textbf{0.9413}    &\textbf{0.8345}    &\textbf{0.8847}\\
% \hline
% \end{tabularx}
% \end{table}
\begin{table}[htbp] 

\centering
\caption{The five-fold cross-validation results of GCNCMI.} 
\label{tab1}
\scalebox{0.75}{
			\begin{threeparttable}
\begin{tabular}{ccccccc}
\toprule
\textbf{No.}	& \textbf{AUPR}	& \textbf{AUC}  & \textbf{ACC} & \textbf{Pre} & \textbf{Recall} & \textbf{F1} \\
\midrule
1   &0.9293	    &0.9288	    &0.8508	    &0.9390	    &0.8289	    &0.8805\\
2   &0.9428	    &0.9352	    &0.8531	    &0.9424	    &0.8440	    &0.8905\\
3   &0.9453	    &0.9372	    &0.8578	    &0.9450	    &0.8357	    &0.8870\\
4   &0.9396    &0.9282	    &0.8532	    &0.9392	    &0.8341	    &0.8835\\
5   &0.9412	    &0.9312	    &0.8503	    &0.9408	    &0.8298     &0.8818\\
\hline 
 \textbf{Average}	&0.9396    &0.9320    &0.8530    &0.9413   &0.8345    &0.8847\\
\botrule
\end{tabular}
\end{threeparttable}}
\end{table}


\begin{figure}[htbp]
\centering
\centerline{\includegraphics[width=8 cm]{fold-auc-333.eps}}
\begin{flushleft}
\caption{GCNCMI performed the ROC curves of five-fold cross-validation.}
\label{fig:04}
\end{flushleft}
\end{figure}


\subsection{Parameter influence}

For GCNCMI, two essential parameters affect its performance: $K$ (the number of layers) and $D$ (the dimension of the embedding vector). When $K$ is 2, and $D$ is 256, our model GCNCMI achieves the best performance under five-fold cross-validation.

The setting of the number of layers $K$ indicates that our final embedding model incorporates the information of K-hop neighbor nodes in the bipartite graph, which can learn more hidden interaction information between nodes for the neural network. 
Table \ref{tab2} lists the detailed values, and Figure \ref{fig:05} shows the trend chart for different layers.
% The detailed results are shown in Fig \ref{fig:05}.
We tried from 1 to 5 layers for the number of layers of the model and found that the model's accuracy at the beginning will increase with the increase of the number of layers. The best performance of the model is when the layer is 2. As the number of network layers increases, the hidden feature pairs of nodes tend to converge to the same value, which leads to an over-smoothing problem in the network.


\begin{table}[htbp] 
\caption{The performance of GCNCMI on different layers.
\label{tab2}}
\scalebox{0.75}{
			\begin{threeparttable}

% \newcolumntype{C}{>{\centering\arraybackslash}X}
\begin{tabular}{ccccccc}
\toprule
\textbf{K}	& \textbf{AUPR}	& \textbf{AUC}   & \textbf{Acc}  & \textbf{Pre}  & \textbf{Recall}  & \textbf{F1} \\
\midrule
1   &0.9283	    &0.9198	    &0.8368	    &0.9280	    &0.8319	    &0.8773\\
2   &0.9412	    &0.9312	    &0.8503	    &0.9408	    &0.8298	    &0.8818\\
3   &0.9393	    &0.9301	    &0.8480	    &0.9390	    &0.8340	    &0.8834\\
4   &0.9374	    &0.9272	    &0.8446	    &0.9371	    &0.8444	    &0.8883\\
5   &0.9361	    &0.9244	    &0.8295	    &0.9358	    &0.8371     &0.8837\\
%  \bottomrule
%  \textbf{Average}	&\textbf{0.9365}    &\textbf{0.9266}    &\textbf{0.8419}    &\textbf{0.9362}    &\textbf{0.8354}    &\textbf{0.8829}\\
\hline
\end{tabular}
\end{threeparttable}}
\end{table}

\begin{figure}[!htb]
\centering
\centerline{\includegraphics[width=8 cm]{depth.eps}}
\begin{flushleft}
\caption{The performance of GCNCMI model on different layers.}
\label{fig:05}
\end{flushleft}
\end{figure}
On the other hand, under the framework of five-fold cross-validation, we conducted experiments for $D$ in 16, 32, 64, 128, 256, 512, and other 6 cases; the detailed data is shown in Table \ref{tab3}. In general, as the dimension of the embedding vector increases, the expressive power of the model increases.
But as can be seen from the Figure \ref{fig:06}, from 16, 32, 64, 128, 256, the model's performance has been increasing at first, but at 256, the commission has reached the maximum value. As $D$ continues to grow, it will adversely affect the model's performance.


\begin{table}[htbp] 
\centering
\caption{The performance of GCNCMI model on different embedding sizes.\label{tab3}}
\scalebox{0.75}{
			\begin{threeparttable}
% \newcolumntype{C}{>{\centering\arraybackslash}X}
\begin{tabular}{ccccccc}
\toprule
\textbf{D}	& \textbf{AUPR}	& \textbf{AUC}   & \textbf{Acc}  & \textbf{Pre}  & \textbf{Recall}  & \textbf{F1} \\
\midrule
16   &0.9260	    &0.9170	    &0.8360	    &0.9257	    &0.8136	    &0.8660\\
32   &0.9190	    &0.9102	    &0.8316	    &0.9187	    &0.8032	    &0.8571\\
64   &0.9215	    &0.9110	    &0.8287	    &0.9212	    &0.8105	    &0.8623\\
128   &0.9361	    &0.9265	    &0.8485	    &0.9357	    &0.8230	    &0.8757\\
256   &0.9412	    &0.9312	    &0.8503	    &0.9409	    &0.8298     &0.8819\\
512   &0.9376       &0.9268     &0.8475     &0.9373     &0.8303     &0.8806\\
\hline
%  \textbf{Average}	&\textbf{0.9302}    &\textbf{0.9204}    &\textbf{0.8404}    &\textbf{0.9300}    &\textbf{0.8184}    &\textbf{0.8706}\\
% \hline
\end{tabular}
\end{threeparttable}}
\end{table}


\begin{figure}[htbp]
\centering
\centerline{\includegraphics[width=8 cm]{embedding.eps}}
\begin{flushleft}
\caption{The performance of GCNCMI model on different embedding sizes.}
\label{fig:06}
\end{flushleft}
\end{figure}

\subsection{Compared with state-of-the-art methods}
Since circRNA and miRNA interaction is a relatively new field, GCNCMI is the first method we know to predict the interaction between circRNA and miRNA, but other advanced methods in bioinformatics still provide us with reference. To better verify the performance of GCNCMI in inferring the interaction between circRNA and miRNA. We compare GCNCMI with six other state-of-the-art methods in bioinformatics.

{\color{}
Considering the scarcity of related biological resources, in calculating biological similarity, we only calculated Gaussian interaction profile biological similarity (GIP). In addition, since the adjacency matrix initialized each time is different, it requires us to re-mine the information in the bipartite graph. Strictly speaking, in similarity-based methods (AE-RF \citep{deepthi2021inferring}, KATZHMDA \citep{chen2017novel}, NTSHMDA \citep{luo2018ntshmda}), the similarity matrix is recalculated each time during the cross-validation process. In the SDLDA method, we used SVD singular value decomposition to obtain linear features of circRNAs and miRNAs. The DMFMDA method chooses a Bayesian loss function over the loss function instead of the mean squared error.
}

% To verify the performance of the GCNMCI method, our method compares with six other bioinformatics methods.

{\color{}
We performed a ten-times, five-fold cross-validation of GCNCMI with six advanced methods, changing the random number seed each time, and calculated the mean and standard deviation of 10 experiments.
Table \ref{tab4} lists several methods such as AE-RF  \citep{deepthi2021inferring}, DMFCDA \citep{lu2020deep}, DMFMDA \citep{liu2020dmfmda}, KATZHMDA \citep{chen2017novel}, NTSHMDA \citep{luo2018ntshmda}, SDLDA \citep{zeng2020sdlda}, and compared with the GCNCMI model. Figure \ref{fig:07} plots the AUC curves to compare the seven methods. As can be seen from Table \ref{tab4} and Figure \ref{fig:07}, GCNCMI mines the high-order interactions between circRNA and miRNA; GCNCMI is higher than other methods in most indicators, among which the AUC value of GCNMCI is 0.9320, and the highest among different methods is NTSHMDA, whose AUC value is 0.8526, which is 7.94\% lower than GCNCMI. {\color{}GCNCMI value of AUPR is 0.9396, which is 6.24\% higher than the second-best method, NTSHMDA. The above experimental results show that our model performs well in predicting the relationship between circRNA and miRNA.}
}

\begin{table}[htbp] 
\caption{Performance comparison of different methods under five-fold cross validation.\label{tab4}}
\scalebox{0.4}{
			\begin{threeparttable}
% \newcolumntype{C}{>{\centering\arraybackslash}X}
\begin{tabular}{ccccccc}
\toprule
\textbf{Methods}	& \textbf{AUC}	& \textbf{AUPR}   & \textbf{Acc}  & \textbf{Pre}  & \textbf{Recall}  & \textbf{F1} \\
\midrule
AE-RF   &0.7662\pm{0.0050}	    &0.8239\pm{0.0042}     &0.8333\pm{0.0013}	    &0.8923\pm{0.0019}	   &\textbf{0.9279}\pm{0.0019}   &\textbf{0.9097}\pm{0.0010}  \\
DMFCDA   &0.7321\pm{0.0240}    &0.7115\pm{0.0171}	    &0.6975\pm{0.0112}	    &0.8160\pm{0.0265}	   &0.7729\pm{0.1112}     &0.7938\pm{0.0707}	 \\ 
DMFMDA   &0.7922\pm{0.0057}    &0.8230\pm{0.0089}	    &0.7307\pm{0.0049}	    &0.7030\pm{0.0080}	   &0.7246\pm{0.0116}     &0.7136\pm{0.0065}	 \\
KATZHMDA  &0.8469\pm{0.0017}   &0.8647\pm{0.0019}	    &0.8073\pm{0.0030}	    &0.8511\pm{0.0055}	   &0.7227\pm{0.0106}     &0.7816\pm{0.0071}	 \\
NTSHMDA  &0.8526\pm{0.0016}    &0.8772\pm{0.0018}	    &0.6276\pm{0.0083}	    &0.7556\pm{0.0518}	   &0.4040\pm{0.0531}    &0.5264\pm{0.0486}   \\
SDLDA    &0.7875\pm{0.0307}     &0.8286\pm{0.0189}    &0.6693\pm{0.0019}     &0.8287\pm{0.0108}    &0.7891\pm{0.0809}    &0.8084\pm{0.0706}   \\
GCNCMI   &\textbf{0.9320}\pm{0.0014}    &\textbf{0.9396}\pm{0.0406}     &\textbf{0.8530}\pm{0.0134}     &\textbf{0.9413}\pm{0.0204}    &0.8345\pm{0.0301}    &0.8846\pm{0.0068}   \\
 \hline
\hline
\end{tabular}
\end{threeparttable}}
\end{table}

\begin{figure}[htbp]
\centering
\centerline{\includegraphics[width=8 cm]{aucCmpMethod2.eps}}
\begin{flushleft}
\caption{ AUC values of different methods under five-fold cross-validation.}
\label{fig:07}
\end{flushleft}
\end{figure}


\begin{figure}[htbp]
\centering
\centerline{\includegraphics[width=8cm]{radar.eps}}
\begin{flushleft}
\caption{Radar plots of different methods on various performances.}
\label{fig:08}
\end{flushleft}
\end{figure}

The radar Figure \ref{fig:08} shows the performance of GCNCMI on AUC, AUPR, ACC, Recall, F1, Pre. The evaluation index is set from 0 to 1. As shown from Figure \ref{fig:08}, the distance between the point and the center of the circle reflects the level of the value. It is evident that GCNCMI is better than other methods in predicting the circRNA-miRNA relationship.

% To further verify the accuracy of the GCNCMI model in circRNA-miRNA interactions prediction, we established an independent test set containing 9,386 circRNA-miRNA interactions, 494 miRNAs, and 1,502 circRNAs based on the data retrieved from the PubMed database. The basic model for predicting circRNA-miRNA interactions was obtained by training our data set and testing on the independent test set. The test results are as for Figure \ref{fig:11}. The AUC of the GCNCMI model reached 0.9213, and the AUPR value reached 0.9296, which is higher than the comparison methods. The independent test results further showed that GCNCMI has good generalization performance.

{\color{}
To further verify the accuracy of the GCNCMI model in circRNA-miRNA association prediction, we retrieved the data from the PubMed database, removed the known relationships that overlapped with the training dataset, and established a 9386 miRNA-circRNA association relationship, 494 miRNAs, an independent test set of 1502 circRNAs,and 9386 unlabeled interactions were randomly selected from the benchmark dataset as negative samples.
The specific information of the independent test set can be found in Table \ref{tab13}. Although there may be a small part of the independent test set and the unknown overlapping relationship in the training set, it can be ignored because it occupies a small proportion of the entire unvalidated sample set. The basic model for predicting circRNA-miRNA associations was obtained by training on our data set and tested on the independent test set. The test results are as Figure \ref{fig:11}. The AUC of the GCNCMI model reached 0.9213, and the AUPR value reached 0.9296, which is higher than several other methods of comparison. The independent test results further showed that GCNCMI is an effective tool for inferring miRNA-circRNA associations.}


\begin{table}[htbp] 

\centering
\caption{The number of circRNAs, miRNAs, and circRNA-miRNA interactions included in the independent test dataset. } 
\label{tab13}
\scalebox{0.75}{
			\begin{threeparttable}
\begin{tabular}{ccccccc}

\toprule
& \textbf{circRNA}	& \textbf{miRNA}	& \textbf{interactions}  &    \textbf{unlabled interactions} \\
\midrule
&1502	    &494	    &9386       &9386\\	    
\hline 
%  \textbf{Average}	&\textbf{0.9396}    &\textbf{0.9320}    &\textbf{0.8530}    &\textbf{0.9413}    &\textbf{0.8345}    &\textbf{0.8847}\\
% \botrule
\end{tabular}
\end{threeparttable}}

\end{table}


\begin{figure}[htbp]
\centering
\centerline{\includegraphics[width=8cm]{independenttest2.eps}}
\caption{Comparison of AUC and AUPR values of GCNCMI and several other methods on independent test sets.}
\label{fig:11}
\end{figure}

\subsection{Embedding visualization}
{\color{}
To more clearly demonstrate the learning ability of the GCNCMI, We use T-SNE \citep{van2008visualizing} to visualize the embedding of circRNA-miRNA interaction pairs.
Because the number of unknown relationships is much larger than the number of known associations, and to better visualize the overall mining of higher-order relationships by GCNCMI, we choose to visualize more unlabeled samples than labeled samples.
The main goal of T-SNE is to convert multi-dimensional datasets into low-dimensional datasets. Compared with other dimensionality reduction algorithms, T-SNE is the most effective technique in data visualization. Since T-SNE is not a linear dimensionality reduction technique, it can capture the complex manifold structure of high-dimensional data. 
% Figure \ref{fig:12}(a) shows the embedding representation of our randomly initialized 32-dimensional miRNA-circRNA interaction pair, using T-SNE to reduce the dimensionality of the embedding representation to 2 dimensions.
We initially  a 32-dimensional vector to represent miRNA and circRNA. To explore the similarity between vector representations, we used the T-SNE algorithm to reduce the vector to 2-dimensional, as shown in Figure \ref{fig:12}(a).}
% shows the dimensionality reduction of the embedding representation of initialized miRNA-circRNA interaction pairs to two dimensions. 
The blue $+$ represents unknown miRNA-circRNA interaction pairs, and the red dots represent the known circRNA-miRNA interaction pairs. Figure \ref{fig:12}(b) shows the embedding of the circRNA-miRNA interactions learned by the GCNCMI model. Comparing Figure \ref{fig:12}(a) and 10(b), it can be seen that GCNCMI has a good effect on mining high-order interactions between miRNAs and circRNAs, and the GCNCMI can better use the known interaction pairs to mine potential miRNA-circRNA interaction pairs. In addition, we also visualized the learned circRNA embeddings and miRNA embeddings.Figure \ref{fig:12}(c) shows the learned miRNA embeddings. We used the GCNCMI model to predict the top 30 circRNAs most closely associated with each miRNA, and also predicted the top 30 miRNAs most closely associated with each circRNA. The hsa-miR-4786-5p and hsa-miR-3664-3p were associated with nine similar circRNAs, and hsa-miR-4786-5p and hsa-miR-5692c were associated with five similar circRNAs. Therefore, the hsa-miR-4786-5p is more similar to hsa-miR-3664-3p. It can also be seen from Figure \ref{fig:12}(c) that the distance between hsa-miR-4786-5p and hsa-miR-3664-3p is closer. Figure \ref{fig:12}(d) shows the visualization of the embedding of circRNAs after model learning. The hsa-circ-0078873 and hsa-circ-0042658 were associated with three similar miRNAs, and hsa-circ-0035141 and hsa-circ-0078873 were associated with seven similar miRNAs. Therefore, hsa-circ-0078873 is closer to hsa-circ-0035141, and it can be seen from Figure \ref{fig:12}(d) that hsa-circ-0078873 is closer to hsa-circ-0035141. The experimental results show that GCNCMI can effectively learn the potential higher-order interactions between miRNAs and circRNAs.


\begin{figure}[htbp]
\centering
\centerline{\includegraphics[width=8cm]{visulation2.eps}}
\caption{Embedding visualization (a) represents the embedding of the initialized circRNA-miRNA interaction pairs, and (b) represents the embedding representation of the circRNA-miRNA interaction pairs learned by the GCNCMI model. (c) represents the embedding of miRNA after learning by the GCNCMI model, and (d) represents the embedding of circRNA after learning by the GCNCMI model.}
\label{fig:12}
\end{figure}


\subsection{Case Studies}

% We select two miRNAs, hsa-miR-622 and hsa-miR-149-5p, to demonstrate the effectiveness of our method.
It is of great significance to discover unknown associations between circRNAs and miRNAs. We selected two miRNAs, hsa-miR-622 and hsa-miR-149-5p, for case studies. Specifically, we first delete the circRNAs that have been experimentally validated for the selected miRNAs. Then, the remaining circRNAs were sorted in descending order according to the values predicted by the GCNCMI model.
The following shows the results of the normalized prediction scores of the GCNCMI model.
Finally, we screened the top 10 circRNAs and collected evidence in the published literature for testing.

miR-622 \citep{lu2022expression} is a miRNA of 13q31.3 in the eukaryotic genome, and its expression is mainly in the nucleus. In recent years, studies have found that miR-622 can functionally inhibit the malignant proliferation of cells, which is helpful for cancer treatment. In recent years, miR-149-3p \citep{yang2017expression}  can effectively inhibit the proliferation and apoptosis of malignant tumors. Recent studies have found that miR-149-3p can increase the sensitivity of drugs.
Table \ref{tab5} and Table \ref{tab6} list the top 10 candidate circNRAs of hsa-miR-622 and hsa-miR-149-5p. 
We selected the top 10 candidate circRNAs as our predicted circRNAs, respectively, and finally, we compared the predicted results with the experimentally validated interactions. It can be seen that 7 of hsa-miR-622 were confirmed by existing evidence, and 8 of hsa-miR-149-5p were confirmed by existing evidence.It should be noted that unproven associations may exist and require further experimental verification.


\begin{table}[htbp] 
\centering
\caption{The top 10 circRNAs with the closest relationship to hsa-miR-622 predicted by GCNCMI model.\label{tab5}}
\scalebox{0.75}{
			\begin{threeparttable}
\newcolumntype{C}{>{\centering\arraybackslash}X}
\begin{tabular}{cccc}
\toprule
\textbf{Rank}	& \textbf{CircRNA}	& \textbf{Evidence(PMID)}  & \textbf{Score} \\
\midrule
1   &hsa\_circ\_0000231     &34183076    &0.8822 \\
2   &hsa\_circ\_0101432     &Unconfirmed &0.8820\\
3   &hsa\_circ\_0119872     &33579337   &0.8815\\
4   &hsa\_circ\_0008574     &32616043   &0.8798\\
5   &hsa\_circ\_0000211     &31668923   &0.8796\\
6   &hsa\_circ\_0001273     &35567340   &0.8712\\
7   &hsa\_circ\_0086902     &Unconfirmed &0.8592\\
8   &hsa\_circ\_KCNQ5       &35413218   &0.8542 \\
9   &hsa\_circ\_0101432     &35297300   &0.8498\\
10  &hsa\_circ\_0006000     &Unconfirmed &0.8469\\
\hline
\end{tabular}
\end{threeparttable}}
\end{table}


\begin{table}[htbp] 
\centering
\caption{The top 10 circRNAs with the closest relationship to hsa-miR-149-5p predicted by GCNCMI model.\label{tab6}}
\scalebox{0.75}{
			\begin{threeparttable}
\newcolumntype{C}{>{\centering\arraybackslash}X}
\begin{tabular}{cccc}
\toprule
\textbf{Rank}	& \textbf{CircRNA}	& \textbf{Evidence(PMID)}  & \textbf{Score}\\
\midrule
1   &hsa\_circ\_0061140 &32224273 &0.8737\\
2   &hsa\_circ\_0075341 &31706100 &0.8722\\
3   &hsa\_circ\_0008956 &34153672 &0.8702\\
4   &hsa\_circ\_0000654 &31778020 &0.8693\\
5   &hsa\_circ\_0051239 &Unconfirmed &0.8689\\
6   &hsa\_circ\_ROBO2   &34649241 &0.8673\\
7   &hsa\_circ\_0011385 &34720052 &0.8672\\
8   &hsa\_circ\_0087352 &35286916 &0.8671\\
9   &hsa\_circ\_0123996 &32707301 &0.8661\\
10  &hsa\_circ\_0031059 &Unconfirmed &0.8648\\
\hline
\end{tabular}
\end{threeparttable}}
\end{table}


\section{Conclusion}
{
\color{}
\    CircRNAs are circular non-coding RNAs with regulatory functions, most of which exist in eukaryotic excerpts, and most circRNAs are composed of exons. Because circRNAs are less affected by nucleases, circRANs are more stable than linear RNAs. Current studies have shown that circRNAs can competitively adsorb miRNAs, and circRNAs can bind to proteins to inhibit the activity. Therefore, there is an urgent need to explore the relationship between circRNA and miRNA. However, because traditional biological experiments are time-consuming and labor-intensive, a more efficient method is needed to explore the potential relationship between circRNA and miRNA.


In this paper, we proposed a graph convolutional neural network prediction model for circRNA and miRNA interactions. To fully exploit the potential high-order interactions between circRNAs and miRNAs, we designed a graph convolutional neural network method to propagate the interaction's relation recursively without computing the similarity of circRNAs and miRNAs. The experimental results demonstrated the excellent performance of GCNCMI in predicting the interactions between circRNAs and miRNAs. The results of independent tests indicate that the GCNCMI model has good generalization performance in predicting unknown circRNA and miRNA relationships. Finally, a case study compared our predictions with those validated by biological experiments, further demonstrating the model's excellent predictive performance. The above results indicate that GCNCMI is an excellent method for predicting the potential interactions between circRNAs and miRNAs.

While GCNCMI has excellent performance, it also has some limitations. First, due to the scarcity of biological resources, GCNCMI only uses the association data of circRNAs and miRNAs, and the quality of the data will affect the performance of GCNCMI model training. In the future, using heterogeneous data from multiple perspectives will be considered to improve the model's performance further.

}


% \subsection{Heading Levels}

% %There are 5 heading levels

% \subsection{Level 2}
% \subsubsection{Level 3}
% \paragraph{Level 4}
% \subparagraph{Level 5}

% \subsection{Equations}
% Equations should be inserted in editable format from the equation editor.

% \begin{equation}
% \sum x+ y =Z\label{eq:01}
% \end{equation}

% \subsection{Figures}
% Frontiers requires figures to be submitted individually, in the same order as they are referred to in the manuscript. Figures will then be automatically embedded at the bottom of the submitted manuscript. Kindly ensure that each table and figure is mentioned in the text and in numerical order. Figures must be of sufficient resolution for publication \href{https://www.frontiersin.org/about/author-guidelines#ImageSizeRequirements}{see here for examples and minimum requirements}. Figures which are not according to the guidelines will cause substantial delay during the production process. Please see \href{https://www.frontiersin.org/about/author-guidelines#FigureRequirementsStyleGuidelines}{here} for full figure guidelines. citepp figures with subfigures as figure \ref{fig:2}B.


% \subsubsection{Permission to Reuse and Copyright}
% Figures, tables, and images will be published under a Creative Commons CC-BY licence and permission must be obtained for use of copyrighted material from other sources (including re-published/adapted/modified/partial figures and images from the internet). It is the responsibility of the authors to acquire the licenses, to follow any citation instructions requested by third-party rights holders, and cover any supplementary charges.
%%Figures, tables, and images will be published under a Creative Commons CC-BY licence and permission must be obtained for use of copyrighted material from other sources (including re-published/adapted/modified/partial figures and images from the internet). It is the responsibility of the authors to acquire the licenses, to follow any citation instructions requested by third-party rights holders, and cover any supplementary charges.

% \subsection{Tables}
% Tables should be inserted at the end of the manuscript. Please build your table directly in LaTeX.Tables provided as jpeg/tiff files will not be accepted. Please note that very large tables (covering several pages) cannot be included in the final PDF for reasons of space. These tables will be published as \href{http://home.frontiersin.org/about/author-guidelines#SupplementaryMaterial}{Supplementary Material} on the online article page at the time of acceptance. The author will be notified during the typesetting of the final article if this is the case. 

% \section{Nomenclature}

% \subsection{Resource Identification Initiative}
% To take part in the Resource Identification Initiative, please use the corresponding catalog number and RRID in your current manuscript. For more information about the project and for steps on how to search for an RRID, please click \href{http://www.frontiersin.org/files/pdf/letter_to_author.pdf}{here}.

% \subsection{Life Science Identifiers}
% Life Science Identifiers (LSIDs) for ZOOBANK registered names or nomenclatural acts should be listed in the manuscript before the keywords. For more information on LSIDs please see \href{https://www.frontiersin.org/about/author-guidelines#Nomenclature}{Inclusion of Zoological Nomenclature} section of the guidelines.


% \section{Additional Requirements}

% For additional requirements for specific article types and further information please refer to \href{http://www.frontiersin.org/about/AuthorGuidelines#AdditionalRequirements}{Author Guidelines}.

% \section*{Conflict of Interest Statement}
%All financial, commercial or other relationships that might be perceived by the academic community as representing a potential conflict of interest must be disclosed. If no such relationship exists, authors will be asked to confirm the following statement: 

% The authors declare that the research was conducted in the absence of any commercial or financial relationships that could be construed as a potential conflict of interest.

\section*{Author Contributions}

J.H. and L.D. designed and implemented the prediction method. J.H., P.X., C.C. and J.Z. analyze the data and wrote the manuscript. L.D. reviewed and revised the manuscript.

\section*{Funding}
This work was supported by the National Natural Science Foundation of China under grant No.~61972422. We are grateful for resources from the High Performance Computing Center of Central South University.

% \section*{Acknowledgments}
% This is a short text to acknowledge the contributions of specific colleagues, institutions, or agencies that aided the efforts of the authors.

% \section*{Supplemental Data}
%  \href{http://home.frontiersin.org/about/author-guidelines#SupplementaryMaterial}{Supplementary Material} should be uploaded separately on submission, if there are Supplementary Figures, please include the caption in the same file as the figure. LaTeX Supplementary Material templates can be found in the Frontiers LaTeX folder.

% \section*{Data Availability Statement}
% The code and data  are available at \\ \href{https://github.com/csuhjhjhj/GCNCMI}
% {https://github.com/csuhjhjhj/GCNCMI}
% Please see the availability of data guidelines for more information, at https://www.frontiersin.org/about/author-guidelines#AvailabilityofData

\bibliographystyle{Frontiers-Harvard} %  Many Frontiers journals use the Harvard referencing system (Author-date), to find the style and resources for the journal you are submitting to: https://zendesk.frontiersin.org/hc/en-us/articles/360017860337-Frontiers-Reference-Styles-by-Journal. For Humanities and Social Sciences articles please include page numbers in the in-text citations 
%\bibliographystyle{Frontiers-Vancouver} % Many Frontiers journals use the numbered referencing system, to find the style and resources for the journal you are submitting to: https://zendesk.frontiersin.org/hc/en-us/articles/360017860337-Frontiers-Reference-Styles-by-Journal
\bibliography{test}

%%% Make sure to upload the bib file along with the tex file and PDF
%%% Please see the test.bib file for some examples of references

% \section*{Figure captions}

%%% Please be aware that for original research articles we only permit a combined number of 15 figures and tables, one figure with multiple subfigures will count as only one figure.
%%% Use this if adding the figures directly in the mansucript, if so, please remember to also upload the files when submitting your article
%%% There is no need for adding the file termination, as long as you indicate where the file is saved. In the examples below the files (logo1.eps and logos.eps) are in the Frontiers LaTeX folder
%%% If using *.tif files convert them to .jpg or .png
%%%  NB logo1.eps is required in the path in order to correctly compile front page header %%%

% \begin{figure}[h!]
% \begin{center}
% \includegraphics[width=10cm]{logo1}% This is a *.eps file
% \end{center}
% \caption{ Enter the caption for your figure here.  Repeat as  necessary for each of your figures}\label{fig:1}
% \end{figure}


% \begin{figure}[h!]
% \begin{center}
% \includegraphics[width=15cm]{logos}
% \end{center}
% \caption{This is a figure with sub figures, \textbf{(A)} is one logo, \textbf{(B)} is a different logo.}\label{fig:2}
% \end{figure}

%%% If you are submitting a figure with subfigures please combine these into one image file with part labels integrated.
%%% If you don't add the figures in the LaTeX files, please upload them when submitting the article.
%%% Frontiers will add the figures at the end of the provisional pdf automatically
%%% The use of LaTeX coding to draw Diagrams/Figures/Structures should be avoided. They should be external callouts including graphics.

\end{document}
