# Supplementary material for: GCNCMI: A Graph Convolutional Neural Network Approach for Predicting circRNA-miRNA Interactions
Source: Front Genet. 2022 Aug 5;13:959701. doi: 10.3389/fgene.2022.959701 (PMC9389118; doi:10.3389/fgene.2022.959701)
Supplement: Supplementary file 1 [file DataSheet1.zip › test.bib]

@article{sakshi2021role,
  title={Role of circRNA-miRNA-mRNA interaction network in diabetes and its associated complications},
  author={Sakshi, Shukla and Jayasuriya, Ravichandran and Ganesan, Kumar and Xu, Baojun and Ramkumar, Kunka Mohanram},
  journal={Molecular Therapy-Nucleic Acids},
  volume={26},
  pages={1291--1302},
  year={2021},
  publisher={Elsevier}
}
@article{gesteland2006rna,
  title={The RNA World, 3rd edn Cold Spring Harbor},
  author={Gesteland, RF and Cech, T and Atkins, JF},
  journal={NY: Cold Spring Harbor Laboratory Press.[Google Scholar]},
  year={2006}
}
@article{liu2019circbank,
  title={Circbank: a comprehensive database for circRNA with standard nomenclature},
  author={Liu, Ming and Wang, Qian and Shen, Jian and Yang, Burton B and Ding, Xiangming},
  journal={RNA biology},
  volume={16},
  number={7},
  pages={899--905},
  year={2019},
  publisher={Taylor \& Francis}
}
@article{steitz2003rna,
  title={RNA, the first macromolecular catalyst: the ribosome is a ribozyme},
  author={Steitz, Thomas A and Moore, Peter B},
  journal={Trends in biochemical sciences},
  volume={28},
  number={8},
  pages={411--418},
  year={2003},
  publisher={Elsevier}
}
@article{butcher2005towards,
  title={Towards understanding the catalytic core structure of the spliceosome},
  author={Butcher, SE and Brow, DA},
  journal={Biochemical Society Transactions},
  volume={33},
  number={3},
  pages={447--449},
  year={2005},
  publisher={Portland Press Ltd.}
}
@article{wu2021study,
  title={A study of differential circRNA and lncRNA expressions in COVID-19-infected peripheral blood},
  author={Wu, Yingping and Zhao, Tiejun and Deng, Riqiang and Xia, Xiaoping and Li, Bin and Wang, Xunzhang},
  journal={Scientific reports},
  volume={11},
  number={1},
  pages={1--14},
  year={2021},
  publisher={Nature Publishing Group}
}
@article{lee1993c,
  title={The C. elegans heterochronic gene lin-4 encodes small RNAs with antisense complementarity to lin-14},
  author={Lee, Rosalind C and Feinbaum, Rhonda L and Ambros, Victor},
  journal={cell},
  volume={75},
  number={5},
  pages={843--854},
  year={1993},
  publisher={Elsevier}
}
@article{o2018overview,
  title={Overview of microRNA biogenesis, mechanisms of actions, and circulation},
  author={O'Brien, Jacob and Hayder, Heyam and Zayed, Yara and Peng, Chun},
  journal={Frontiers in endocrinology},
  volume={9},
  pages={402},
  year={2018},
  publisher={Frontiers}
}
@article{sanger1976viroids,
  title={Viroids are single-stranded covalently closed circular RNA molecules existing as highly base-paired rod-like structures},
  author={Sanger, Heinz L and Klotz, Gunther and Riesner, Detlev and Gross, Hans J and Kleinschmidt, Albrecht K},
  journal={Proceedings of the National Academy of Sciences},
  volume={73},
  number={11},
  pages={3852--3856},
  year={1976},
  publisher={National Acad Sciences}
}
@article{ford1994synthesis,
  title={Synthesis of circular RNA in bacteria and yeast using RNA cyclase ribozymes derived from a group I intron of phage T4.},
  author={Ford, Ethan and Ares, M},
  journal={Proceedings of the National Academy of Sciences},
  volume={91},
  number={8},
  pages={3117--3121},
  year={1994},
  publisher={National Acad Sciences}
}
@article{capel1993circular,
  title={Circular transcripts of the testis-determining gene Sry in adult mouse testis},
  author={Capel, Blanche and Swain, Amanda and Nicolis, Silvia and Hacker, Adam and Walter, Michael and Koopman, Peter and Goodfellow, Peter and Lovell-Badge, Robin},
  journal={Cell},
  volume={73},
  number={5},
  pages={1019--1030},
  year={1993},
  publisher={Elsevier}
}
@article{grabowski1981intervening,
  title={The intervening sequence of the ribosomal RNA precursor is converted to a circular RNA in isolated nuclei of Tetrahymena},
  author={Grabowski, Paula J and Zaug, Arthur J and Cech, Thomas R},
  journal={Cell},
  volume={23},
  number={2},
  pages={467--476},
  year={1981},
  publisher={Elsevier}
}
@article{palazzo2015non,
  title={Non-coding RNA: what is functional and what is junk?},
  author={Palazzo, Alexander F and Lee, Eliza S},
  journal={Frontiers in genetics},
  volume={6},
  pages={2},
  year={2015},
  publisher={Frontiers}
}
@article{chen2020expanding,
  title={The expanding regulatory mechanisms and cellular functions of circular RNAs},
  author={Chen, Ling-Ling},
  journal={Nature reviews Molecular cell biology},
  volume={21},
  number={8},
  pages={475--490},
  year={2020},
  publisher={Nature Publishing Group}
}
@article{xiao2020biogenesis,
  title={Biogenesis and functions of circular RNAs come into focus},
  author={Xiao, Mei-Sheng and Ai, Yuxi and Wilusz, Jeremy E},
  journal={Trends in cell biology},
  volume={30},
  number={3},
  pages={226--240},
  year={2020},
  publisher={Elsevier}
}
@article{verduci2019circ,
  title={The circ RNA--micro RNA code: emerging implications for cancer diagnosis and treatment},
  author={Verduci, Lorena and Strano, Sabrina and Yarden, Yosef and Blandino, Giovanni},
  journal={Molecular oncology},
  volume={13},
  number={4},
  pages={669--680},
  year={2019},
  publisher={Wiley Online Library}
}
@article{deepthi2021inferring,
  title={Inferring potential CircRNA--disease associations via deep autoencoder-based classification},
  author={Deepthi, K and Jereesh, AS},
  journal={Molecular Diagnosis \& Therapy},
  volume={25},
  number={1},
  pages={87--97},
  year={2021},
  publisher={Springer}
}
@article{lu2020deep,
  title={Deep matrix factorization improves prediction of human circRNA-disease associations},
  author={Lu, Chengqian and Zeng, Min and Zhang, Fuhao and Wu, Fang-Xiang and Li, Min and Wang, Jianxin},
  journal={IEEE Journal of Biomedical and Health Informatics},
  volume={25},
  number={3},
  pages={891--899},
  year={2020},
  publisher={IEEE}
}
@article{liu2020dmfmda,
  title={Dmfmda: Prediction of microbe-disease associations based on deep matrix factorization using bayesian personalized ranking},
  author={Liu, Yue and Wang, Shu-Lin and Zhang, Jun-Feng and Zhang, Wei and Zhou, Su and Li, Wen},
  journal={IEEE/ACM Transactions on Computational Biology and Bioinformatics},
  volume={18},
  number={5},
  pages={1763--1772},
  year={2020},
  publisher={IEEE}
}
@article{chen2017novel,
  title={A novel approach based on KATZ measure to predict associations of human microbiota with non-infectious diseases},
  author={Chen, Xing and Huang, Yu-An and You, Zhu-Hong and Yan, Gui-Ying and Wang, Xue-Song},
  journal={Bioinformatics},
  volume={33},
  number={5},
  pages={733--739},
  year={2017},
  publisher={Oxford University Press}
}

@article{luo2018ntshmda,
  title={NTSHMDA: prediction of human microbe-disease association based on random walk by integrating network topological similarity},
  author={Luo, Jiawei and Long, Yahui},
  journal={IEEE/ACM transactions on computational biology and bioinformatics},
  volume={17},
  number={4},
  pages={1341--1351},
  year={2018},
  publisher={IEEE}
}
@article{zeng2020sdlda,
  title={SDLDA: lncRNA-disease association prediction based on singular value decomposition and deep learning},
  author={Zeng, Min and Lu, Chengqian and Zhang, Fuhao and Li, Yiming and Wu, Fang-Xiang and Li, Yaohang and Li, Min},
  journal={Methods},
  volume={179},
  pages={73--80},
  year={2020},
  publisher={Elsevier}
}
@article{he2022involvement,
  title={Involvement of CircRNA Expression Profile in Diabetic Retinopathy and Its Potential Diagnostic Value},
  author={He, Hengqian and Zhang, Juntao and Gong, Weikun and Liu, Mengyun and Liu, Hao and Li, Xiaoyong and Wu, Yufei and Lu, Qinkang},
  journal={Frontiers in genetics},
  volume={13},
  pages={833573},
  year={2022}
}
@article{lu2022expression,
  title={The expression and function of miR-622 in a variety of tumors},
  author={Lu, Juan and Xie, Zhongyang and Xiao, Zhaoying and Zhu, Danhua},
  journal={Biomedicine \& Pharmacotherapy},
  volume={146},
  pages={112544},
  year={2022},
  publisher={Elsevier}
}
@article{yang2017expression,
  title={Expression of miR-149-3p inhibits proliferation, migration, and invasion of bladder cancer by targeting S100A4},
  author={Yang, Dengke and Du, Guang and Xu, An and Xi, Xuetao and Li, Dong},
  journal={American journal of cancer research},
  volume={7},
  number={11},
  pages={2209},
  year={2017},
  publisher={e-Century Publishing Corporation}
}
@article{memczak2013circular,
  title={Circular RNAs are a large class of animal RNAs with regulatory potency},
  author={Memczak, Sebastian and Jens, Marvin and Elefsinioti, Antigoni and Torti, Francesca and Krueger, Janna and Rybak, Agnieszka and Maier, Luisa and Mackowiak, Sebastian D and Gregersen, Lea H and Munschauer, Mathias and others},
  journal={Nature},
  volume={495},
  number={7441},
  pages={333--338},
  year={2013},
  publisher={Nature Publishing Group}
}
@article{hansen2013natural,
  title={Natural RNA circles function as efficient microRNA sponges},
  author={Hansen, Thomas B and Jensen, Trine I and Clausen, Bettina H and Bramsen, Jesper B and Finsen, Bente and Damgaard, Christian K and Kjems, J{\o}rgen},
  journal={Nature},
  volume={495},
  number={7441},
  pages={384--388},
  year={2013},
  publisher={Nature Publishing Group}
}
@article{soslau2018circular,
  title={Circular RNA (circRNA) was an important bridge in the switch from the RNA world to the DNA world},
  author={Soslau, Gerald},
  journal={Journal of theoretical biology},
  volume={447},
  pages={32--40},
  year={2018},
  publisher={Elsevier}
}
@article{dong2017increased,
  title={Increased complexity of circRNA expression during species evolution},
  author={Dong, Rui and Ma, Xu-Kai and Chen, Ling-Ling and Yang, Li},
  journal={RNA biology},
  volume={14},
  number={8},
  pages={1064--1074},
  year={2017},
  publisher={Taylor \& Francis}
}
@article{ashwal2014circrna,
  title={circRNA biogenesis competes with pre-mRNA splicing},
  author={Ashwal-Fluss, Reut and Meyer, Markus and Pamudurti, Nagarjuna Reddy and Ivanov, Andranik and Bartok, Osnat and Hanan, Mor and Evantal, Naveh and Memczak, Sebastian and Rajewsky, Nikolaus and Kadener, Sebastian},
  journal={Molecular cell},
  volume={56},
  number={1},
  pages={55--66},
  year={2014},
  publisher={Elsevier}
}
@article{chen2018circular,
  title={Circular RNA: an emerging non-coding RNA as a regulator and biomarker in cancer},
  author={Chen, Bing and Huang, Shenglin},
  journal={Cancer letters},
  volume={418},
  pages={41--50},
  year={2018},
  publisher={Elsevier}
}
@article{li2019using,
  title={Using circular RNA SMARCA5 as a potential novel biomarker for hepatocellular carcinoma},
  author={Li, Zuhua and Zhou, YE and Yang, Guohua and He, Siying and Qiu, Xueping and Zhang, Lei and Deng, Qianyun and Zheng, Fang},
  journal={Clinica chimica acta},
  volume={492},
  pages={37--44},
  year={2019},
  publisher={Elsevier}
}
@article{zhang2020roles,
  title={Roles of circRNAs in the tumour microenvironment},
  author={Zhang, Qiuge and Wang, Weiwei and Zhou, Quanbo and Chen, Chen and Yuan, Weitang and Liu, Jinbo and Li, Xiaoli and Sun, Zhenqiang},
  journal={Molecular cancer},
  volume={19},
  number={1},
  pages={1--16},
  year={2020},
  publisher={BioMed Central}
}
@inproceedings{deng2020predicting,
  title={Predicting circRNA-disease associations using meta path-based representation learning on heterogenous network},
  author={Deng, Lei and Yang, Jing and Liu, Hui},
  booktitle={2020 IEEE International Conference on Bioinformatics and Biomedicine (BIBM)},
  pages={5--10},
  year={2020},
  organization={IEEE}
}
@article{dayun2021mgatmda,
  title={MGATMDA: Predicting microbe-disease associations via multi-component graph attention network},
  author={Dayun, Liu and Junyi, Liu and Yi, Luo and Qihua, He and Deng, Lei},
  journal={IEEE/ACM transactions on computational biology and bioinformatics},
  year={2021},
  publisher={IEEE}
}
@article{hamilton2017inductive,
  title={Inductive representation learning on large graphs},
  author={Hamilton, Will and Ying, Zhitao and Leskovec, Jure},
  journal={Advances in neural information processing systems},
  volume={30},
  year={2017}
}
@inproceedings{wang2019kgat,
  title={Kgat: Knowledge graph attention network for recommendation},
  author={Wang, Xiang and He, Xiangnan and Cao, Yixin and Liu, Meng and Chua, Tat-Seng},
  booktitle={Proceedings of the 25th ACM SIGKDD international conference on knowledge discovery \& data mining},
  pages={950--958},
  year={2019}
}

@InProceedings{pmlr-v80-xu18c,
  title = 	 {Representation Learning on Graphs with Jumping Knowledge Networks},
  author =       {Xu, Keyulu and Li, Chengtao and Tian, Yonglong and Sonobe, Tomohiro and Kawarabayashi, Ken-ichi and Jegelka, Stefanie},
  booktitle = 	 {Proceedings of the 35th International Conference on Machine Learning},
  pages = 	 {5453--5462},
  year = 	 {2018},
  editor = 	 {Dy, Jennifer and Krause, Andreas},
  volume = 	 {80},
  series = 	 {Proceedings of Machine Learning Research},
  month = 	 {10--15 Jul},
  publisher =    {PMLR},
  pdf = 	 {http://proceedings.mlr.press/v80/xu18c/xu18c.pdf},
  url = 	 {https://proceedings.mlr.press/v80/xu18c.html},
  abstract = 	 {Recent deep learning approaches for representation learning on graphs follow a neighborhood aggregation procedure. We analyze some important properties of these models, and propose a strategy to overcome those. In particular, the range of "neighboring" nodes that a node’s representation draws from strongly depends on the graph structure, analogous to the spread of a random walk. To adapt to local neighborhood properties and tasks, we explore an architecture – jumping knowledge (JK) networks – that flexibly leverages, for each node, different neighborhood ranges to enable better structure-aware representation. In a number of experiments on social, bioinformatics and citation networks, we demonstrate that our model achieves state-of-the-art performance. Furthermore, combining the JK framework with models like Graph Convolutional Networks, GraphSAGE and Graph Attention Networks consistently improves those models’ performance.}
}


% @inproceedings{2018Representation,
%   title={Representation Learning on Graphs with Jumping Knowledge Networks},
%   author={ Xu, K.  and  Li, C.  and  Tian, Y.  and  Sonobe, T.  and  Kawarabayashi, K. I.  and  Jegelka, S. },
%   booktitle={arXiv},
%   year={2018},
% }


@inproceedings{cao2019unifying,
  title={Unifying knowledge graph learning and recommendation: Towards a better understanding of user preferences},
  author={Cao, Yixin and Wang, Xiang and He, Xiangnan and Hu, Zikun and Chua, Tat-Seng},
  booktitle={The world wide web conference},
  pages={151--161},
  year={2019}
}
@inproceedings{nikolakopoulos2019recwalk,
  title={Recwalk: Nearly uncoupled random walks for top-n recommendation},
  author={Nikolakopoulos, Athanasios N and Karypis, George},
  booktitle={Proceedings of the twelfth ACM international conference on web search and data mining},
  pages={150--158},
  year={2019}
}
@article{defferrard2016convolutional,
  title={Convolutional neural networks on graphs with fast localized spectral filtering},
  author={Defferrard, Micha{\"e}l and Bresson, Xavier and Vandergheynst, Pierre},
  journal={Advances in neural information processing systems},
  volume={29},
  year={2016}
}
@inproceedings{ebesu2018collaborative,
  title={Collaborative memory network for recommendation systems},
  author={Ebesu, Travis and Shen, Bin and Fang, Yi},
  booktitle={The 41st international ACM SIGIR conference on research \& development in information retrieval},
  pages={515--524},
  year={2018}
}
@inproceedings{glorot2010understanding,
  title={Understanding the difficulty of training deep feedforward neural networks},
  author={Glorot, Xavier and Bengio, Yoshua},
  booktitle={Proceedings of the thirteenth international conference on artificial intelligence and statistics},
  pages={249--256},
  year={2010},
  organization={JMLR Workshop and Conference Proceedings}
}

@inproceedings{cheng2018aspect,
  title={Aspect-aware latent factor model: Rating prediction with ratings and reviews},
  author={Cheng, Zhiyong and Ding, Ying and Zhu, Lei and Kankanhalli, Mohan},
  booktitle={Proceedings of the 2018 world wide web conference},
  pages={639--648},
  year={2018}
}

@inproceedings{IanDunham2012AnIE,
  title={An integrated encyclopedia of DNA elements in the human genome},
  author={Ian Dunham and Anshul Kundaje and Shelley Force Aldred and others},
  year={2012}
}

@article{SeanREddy2001NoncodingRG,
  title={Non-coding RNA genes and the modern RNA world.},
  author={Sean R. Eddy},
  journal={Nature Reviews Genetics},
  year={2001},
  volume={2},
  pages={919-929}
}


@article{ThomasDerrien2012TheGV,
  title={The GENCODE v7 catalog of human long noncoding RNAs: analysis of their gene structure, evolution, and expression.},
  author={Thomas Derrien and Rory Johnson and Giovanni Bussotti and Andrea Tanzer and Sarah Djebali and Hagen Tilgner and Gregory Guernec and David C. Martin and Angelika Merkel and David G. Knowles and Julien Lagarde and Lavanya Veeravalli and Xiaoan Ruan and Yijun Ruan and Timo Lassmann and Piero Carninci and James B. Brown and Leonard Lipovich and Jos{\'e} M. Gonz{\'a}lez and Mark G. Thomas and Carrie A. Davis and Ramin Shiekhattar and Thomas R. Gingeras and Tim Hubbard and Cedric Notredame and Jennifer Harrow and Roderic Guig{\'o}},
  journal={Genome Research},
  year={2012},
  volume={22},
  pages={1775-1789}
}
@article{DavidPBartel2004MicroRNAsGB,
  title={MicroRNAs: Genomics, Biogenesis, Mechanism, and Function},
  author={David P. Bartel},
  journal={Cell},
  year={2004},
  volume={116},
  pages={281-297}
}
@article{GeorgeACalin2004HumanMG,
  title={Human microRNA genes are frequently located at fragile sites and genomic regions involved in cancers},
  author={George A. Calin and Cinzia Sevignani and Calin Dan Dumitru and Terry Hyslop and Evan Noch and Sai Yendamuri and Masayoshi Shimizu and Sashi Rattan and Florencia Bullrich and Massimo Negrini and Carlo M. Croce},
  journal={Proceedings of the National Academy of Sciences of the United States of America},
  year={2004},
  volume={101},
  pages={2999-3004}
}
@article{kos1986hepatitis,
  title={The hepatitis delta ($\delta$) virus possesses a circular RNA},
  author={Kos, A and Dijkema, R and Arnberg, AC and Van der Meide, PH and Schellekens, H},
  journal={Nature},
  volume={323},
  number={6088},
  pages={558--560},
  year={1986},
  publisher={Nature Publishing Group}
}
@article{han2017circular,
  title={Circular RNA circMTO1 acts as the sponge of microRNA-9 to suppress hepatocellular carcinoma progression},
  author={Han, Dan and Li, Jiangxue and Wang, Huamin and Su, Xiaoping and Hou, Jin and Gu, Yan and Qian, Cheng and Lin, Yun and Liu, Xiang and Huang, Mingyan and others},
  journal={Hepatology},
  volume={66},
  number={4},
  pages={1151--1164},
  year={2017},
  publisher={Wiley Online Library}
}
@article{deng2022graph2mda,
  title={Graph2MDA: a multi-modal variational graph embedding model for predicting microbe--drug associations},
  author={Deng, Lei and Huang, Yibiao and Liu, Xuejun and Liu, Hui},
  journal={Bioinformatics},
  volume={38},
  number={4},
  pages={1118--1125},
  year={2022},
  publisher={Oxford University Press}
}
@article{liu2021smalf,
  title={SMALF: miRNA-disease associations prediction based on stacked autoencoder and XGBoost},
  author={Liu, Dayun and Huang, Yibiao and Nie, Wenjuan and Zhang, Jiaxuan and Deng, Lei},
  journal={BMC bioinformatics},
  volume={22},
  number={1},
  pages={1--18},
  year={2021},
  publisher={BioMed Central}
}


@article{2016Fast,
  title={Fast Matrix Factorization for Online Recommendation with Implicit Feedback},
  author={ He, Xiangnan  and  Zhang, Hanwang  and  Kan, Min Yen  and  Chua, Tat Seng },
  journal={ACM},
  year={2016},
}
@inproceedings{2010Factorization,
  title={Factorization Machines},
  author={ Rendle, S. },
  booktitle={ICDM 2010, The 10th IEEE International Conference on Data Mining, Sydney, Australia, 14-17 December 2010},
  year={2010},
}
@article{lan2020circr2cancer,
  title={CircR2Cancer: a manually curated database of associations between circRNAs and cancers},
  author={Lan, Wei and Zhu, Mingrui and Chen, Qingfeng and Chen, Baoshan and Liu, Jin and Li, Min and Chen, Yi-Ping Phoebe},
  journal={Database},
  volume={2020},
  year={2020},
  publisher={Oxford Academic}
}
@article{van2008visualizing,
  title={Visualizing data using t-SNE.},
  author={Van der Maaten, Laurens and Hinton, Geoffrey},
  journal={Journal of machine learning research},
  volume={9},
  number={11},
  year={2008}
}
